# Supplementary material for: Severe acute respiratory coronavirus virus 2 (SARS-CoV-2) vaccine acceptance in employees in an integrated health system in the Midwest
Source: Antimicrob Steward Healthc Epidemiol. 2021 Jul 23;1(1):e14. doi: 10.1017/ash.2021.166 (PMC9495635; doi:10.1017/ash.2021.166)
Supplement: Supplementary file 1 [file ashsup.zip]

Archive with 2 entries (2 files):
- S2732494X21001662sup002.pdf
- S2732494X21001662sup001.pdf
